# Supplementary material for: Rif1 S-acylation mediates DNA double-strand break repair at the inner nuclear membrane
Source: Nat Commun. 2019 Jun 10;10:2535. doi: 10.1038/s41467-019-10349-z (PMC6557901; doi:10.1038/s41467-019-10349-z)
Supplement: Supplementary file 4 — Source Data [file 41467_2019_10349_MOESM4_ESM.xlsx]

## Sheet: Figure 1b
Figure 1b			Mean survivors (corrected for cell number, dilution factor and HO-cut efficiency)
	Set 01	Time HO-cut induction	WT	rif1Δ	pfa4Δ	rif1Δ/pfa4Δ	ku70Δ
		T0	504752	438955	594773	539307	548949
		2h	163376	101317	111102	132187	4716.13
		4h	61664	44080	69973.3	52773.3	322.4
	Set 02	Time HO-cut induction	WT	rif1Δ	pfa4Δ	rif1Δ/pfa4Δ	ku70Δ
		T0	549184	606194	546987	566613	630613
		2h	188277	108525	104729	100747	1280
		4h	72636.5	53478.5	59733.3	62720	346.66
	Set 03	Time HO-cut induction	WT	rif1Δ	pfa4Δ	rif1Δ/pfa4Δ	ku70Δ
		T0	519920	466027	532479	580542	489529
		2h	165200	98666.7	124534	112003	2072.5
		4h	61520	37493.3	42542	49888	305
	Set 04	Time HO-cut induction	WT	rif1Δ	pfa4Δ	rif1Δ/pfa4Δ	ku70Δ
		T0	461488	655536	546643	603221	529536
		2h	164813	187048	120042	153331	4800
		4h	63584	43980	42012	52422	168
	Set 05
		Time HO-cut induction	WT	rif1Δ	pfa4Δ	rif1Δ/pfa4Δ	ku70Δ
		T0	480868	441041	5.13225e+06	623423	619520
		2h	139396	116338	1.18219e+06	149002	4780
		4h	66986.7	34115.6	231423	33218	310
	Set 06	Time HO-cut induction	WT	rif1Δ	pfa4Δ	rif1Δ/pfa4Δ	ku70Δ
		T0	577920	550322	568935	687324	517973
		2h	182840	109032	124984	152678	1146.66
		4h	86080	50128	65892	58642.3	293.33

## Sheet: Figure 1c
Figure 1c			Mean survivors (corrected for cell number and dilution factor)
	Set 01		WT	rif1Δ	pfa4Δ	rif1Δ/pfa4Δ
		No drug	1047150	1102010	1447280	806520
		Zeocin 70 μg/μl	358702	726480	969594	730302
	Set 02		WT	rif1Δ	pfa4Δ	rif1Δ/pfa4Δ
		No drug	847000	958500	929900	997222
		Zeocin 70 μg/μl	177966	629575	698796	638741
	Set 03		WT	rif1Δ	pfa4Δ	rif1Δ/pfa4Δ
		No drug	1.07628e+06	1026270	978600	1100432
		Zeocin 70 μg/μl	334050	587866	534500	694672
	Set 04		WT	rif1Δ	pfa4Δ	rif1Δ/pfa4Δ
		No drug	1.65422e+06	1002150	1154700	1166420
		Zeocin 70 μg/μl	432002	592376	580090	593413
	Set 05		WT	rif1Δ	pfa4Δ	rif1Δ/pfa4Δ
		No drug	621149	843278	1.03424e+06	942317
		Zeocin 70 μg/μl	122882	382906	623050	596943
	Set 06		WT	rif1Δ	pfa4Δ	rif1Δ/pfa4Δ
		No drug	501720	615000	1104660	904825
		Zeocin 70 μg/μl	121876	375542	447490	372620

## Sheet: Figure 1d
Figure 1d			Mean Ct
					WT							rif1Δ							pfa4Δ							rif1Δ pfa4Δ
	Set 01	Time HO-cut induction and condition	Smc2 locus (Ctrl)	Cut efficiency	0.6 kb from Mat	2.5 kb from Mat	4.2 Kb from Mat			Smc2 locus (Ctrl)	Cut efficiency	0.6 kb from Mat	2.5 kb from Mat	4.2 Kb from Mat			Smc2 locus (Ctrl)	Cut efficiency	0.6 kb from Mat	2.5 kb from Mat	4.2 Kb from Mat			Smc2 locus (Ctrl)	Cut efficiency	0.6 kb from Mat	2.5 kb from Mat	4.2 Kb from Mat
		T0 Mock digestion	18.63	20.18	26.66	26.9	26		T0 Mock digestion	19.62	21.9	27.11	28.66	29.01		T0 Mock digestion	22.99	22.01	22.86	22	22.7		T0 Mock digestion	23.4	23	29.1	29	28.6
		2h Mock digestion	19.04	25.67					2h Mock digestion	20.01	25.66					2h Mock digestion	22.29	26.77					2h Mock digestion	24.31	26.89
		4h Mock digestion	18.99	26.9					4h Mock digestion	18.99	27					4h Mock digestion	23.2	27.9					4h Mock digestion	23	26.8
		T0 AluI	18.65		28.33	29.86	31.2		T0 AluI	19.61		29.62	30.73	31.34		T0 AluI	22.8		28.66	29.89	29.72		T0 AluI	24		30.98	31.3	32
		2h AluI	17.96		29.12	29.96	29.7		2h AluI	19.48		28.99	30.95	31.99		2h AluI	23.09		25.6	25	26.1		2h AluI	23.4		31.55	31.2	31.99
		4h AluI	18		28.4	29.4	28.68		4h AluI	18.77		27.98	29.17	30.33		4h AluI	22.82		24.29	23.99	24.99		4h AluI	23.33		30.6	30.29	30.28
	Set 02		Smc2 locus (Ctrl)	Cut efficiency	0.6 kb from Mat	2.5 kb from Mat	4.2 Kb from Mat			Smc2 locus (Ctrl)	Cut efficiency	0.6 kb from Mat	2.5 kb from Mat	4.2 Kb from Mat			Smc2 locus (Ctrl)	Cut efficiency	0.6 kb from Mat	2.5 kb from Mat	4.2 Kb from Mat			Smc2 locus (Ctrl)	Cut efficiency	0.6 kb from Mat	2.5 kb from Mat	4.2 Kb from Mat
		T0 Mock digestion	19.3	21.16	25.6	25.55	25.8		T0 Mock digestion	18.7	19.6	26.55	27.01	26.8		T0 Mock digestion	17.9	21.67	23.88	23.75	23.9		T0 Mock digestion	22.9	22	26.4	26.66	26
		2h Mock digestion	19	24.4					2h Mock digestion	18.88	24.8					2h Mock digestion	18	25.66					2h Mock digestion	23	25.9
		4h Mock digestion	19.4	26.01					4h Mock digestion	18.65	26.9					4h Mock digestion	18.04	27					4h Mock digestion	23.4	26.9
		T0 AluI	19.5		29	28.6	30.1		T0 AluI	19.64		28.81	30.98	30		T0 AluI	18.77		27.9	28.3	28		T0 AluI	23		28.8	29.6	29.3
		2h AluI	18.4		28.7	28	28.9		2h AluI	18.99		29.2	29.8	29.65		2h AluI	18.9		26.88	27.3	27.9		2h AluI	23		28.9	29.4	29.2
		4h AluI	18.5		27	27.2	27.65		4h AluI	19.32		28.99	29.6	29.3		4h AluI	18.9		26.5	26.65	27		4h AluI	23.5		28.5	29.1	28.77
	Set 03		Smc2 locus (Ctrl)	Cut efficiency	0.6 kb from Mat	2.5 kb from Mat	4.2 Kb from Mat			Smc2 locus (Ctrl)	Cut efficiency	0.6 kb from Mat	2.5 kb from Mat	4.2 Kb from Mat			Smc2 locus (Ctrl)	Cut efficiency	0.6 kb from Mat	2.5 kb from Mat	4.2 Kb from Mat			Smc2 locus (Ctrl)	Cut efficiency	0.6 kb from Mat	2.5 kb from Mat	4.2 Kb from Mat
		T0 Mock digestion	17.88	22.4	24.6	25.9	25.01		T0 Mock digestion	17.9	22.4	25.5	25.89	25.6		T0 Mock digestion	19.01	23.1	25.6	25.66	25.7		T0 Mock digestion	21	23.8	26.9	26.12	26.8
		2h Mock digestion	18	26.7					2h Mock digestion	18	26.9					2h Mock digestion	19.34	27.33					2h Mock digestion	21.22	27.99
		4h Mock digestion	17.9	29					4h Mock digestion	17.6	28.78					4h Mock digestion	19	28.9					4h Mock digestion	21.3	29.19
		T0 AluI	18.01		28.1	29.9	30		T0 AluI	18.4		28.6	29.16	30		T0 AluI	20		29.8	30.9	30		T0 AluI	21.8		29.88	31	31.22
		2h AluI	18.3		28	29.6	29.99		2h AluI	18.2		28	29	29		2h AluI	20.3		29.2	29.4	29.9		2h AluI	21.77		29.7	29.8	30.9
		4h AluI	18.33		27.67	29.1	28.8		4h AluI	18.4		27.5	28.2	28.4		4h AluI	20.98		28.77	29.1	29.6		4h AluI	21.69		29.1	28.99	30.2
	Set 04		Smc2 locus (Ctrl)	Cut efficiency	0.6 kb from Mat	2.5 kb from Mat	4.2 Kb from Mat			Smc2 locus (Ctrl)	Cut efficiency	0.6 kb from Mat	2.5 kb from Mat	4.2 Kb from Mat			Smc2 locus (Ctrl)	Cut efficiency	0.6 kb from Mat	2.5 kb from Mat	4.2 Kb from Mat			Smc2 locus (Ctrl)	Cut efficiency	0.6 kb from Mat	2.5 kb from Mat	4.2 Kb from Mat
		T0 Mock digestion	19.1	21.99	25.9	25.6	25		T0 Mock digestion	19.8	23.6	24.7	25.8	25		T0 Mock digestion	18.99	22.8	22.5	22.6	22.9		T0 Mock digestion	19.2	23.14	25.7	25.1	25.66
		2h Mock digestion	19	25.67					2h Mock digestion	19.66	26.8					2h Mock digestion	18.3	26.9					2h Mock digestion	19.3	27.5
		4h Mock digestion	19.33	27.9					4h Mock digestion	19.77	29.01					4h Mock digestion	18.69	28.6					4h Mock digestion	19.55	28.55
		T0 AluI	19.4		30.1	29.99	30.2		T0 AluI	19.91		27.9	29	28.88		T0 AluI	20.34		27.3	28.9	28.19		T0 AluI	20.23		28.9	28.95	29.11
		2h AluI	19.4		29.83	29.3	29.4		2h AluI	19.8		26.99	28.3	27.91		2h AluI	20.11		26.1	26.1	26.89		2h AluI	20.11		28.8	28.8	29.4
		4h AluI	19.55		29.1	28.63	28.88		4h AluI	19.69		26.2	27.6	26.99		4h AluI	20.4		25.28	25.7	26.16		4h AluI	20		28.01	27.73	28.34
	Set 05		Smc2 locus (Ctrl)	Cut efficiency	0.6 kb from Mat	2.5 kb from Mat	4.2 Kb from Mat			Smc2 locus (Ctrl)	Cut efficiency	0.6 kb from Mat	2.5 kb from Mat	4.2 Kb from Mat			Smc2 locus (Ctrl)	Cut efficiency	0.6 kb from Mat	2.5 kb from Mat	4.2 Kb from Mat			Smc2 locus (Ctrl)	Cut efficiency	0.6 kb from Mat	2.5 kb from Mat	4.2 Kb from Mat
		T0 Mock digestion	17.99	23.5	24.3	24.61	24.7		T0 Mock digestion	18.1	24.01	25.8	25.7	25.67		T0 Mock digestion	19.04	23.67	23.67	23.88	23.7		T0 Mock digestion	20.11	22.4	24.9	25	25.19
		2h Mock digestion	18.2	27.8					2h Mock digestion	17.92	27.3					2h Mock digestion	19.06	26.99					2h Mock digestion	19.95	28.9
		4h Mock digestion	18.03	28.7					4h Mock digestion	17.98	29.99					4h Mock digestion	19.3	28					4h Mock digestion	20.1	29.91
		T0 AluI	18.99		28.9	30.4	30.19		T0 AluI	18.63		29.9	30.12	30.1		T0 AluI	20.12		28.1	29	28.99		T0 AluI	20.21		27.89	28.51	28
		2h AluI	18.72		28.8	29.5	29.61		2h AluI	18.77		28.8	29.12	29.63		2h AluI	19.97		27.06	27.6	28.1		2h AluI	20.1		27.1	27.8	28.1
		4h AluI	18.7		27.33	28.1	28.59		4h AluI	18.5		27.7	28.1	28.81		4h AluI	19.96		26.1	26.8	27.03		4h AluI	20.4		26.6	27	27.8
	Set 06		Smc2 locus (Ctrl)	Cut efficiency	0.6 kb from Mat	2.5 kb from Mat	4.2 Kb from Mat			Smc2 locus (Ctrl)	Cut efficiency	0.6 kb from Mat	2.5 kb from Mat	4.2 Kb from Mat			Smc2 locus (Ctrl)	Cut efficiency	0.6 kb from Mat	2.5 kb from Mat	4.2 Kb from Mat			Smc2 locus (Ctrl)	Cut efficiency	0.6 kb from Mat	2.5 kb from Mat	4.2 Kb from Mat
		T0 Mock digestion	18.13	24.91	25.91	25.62	25.66		T0 Mock digestion	19.05	25.9	26.9	25.7	26		T0 Mock digestion	18.5	24.01	24.6	23.9	24.01		T0 Mock digestion	18.92	23.01	25.8	25	25.9
		2h Mock digestion	18.33	28.95					2h Mock digestion	18.78	28.91					2h Mock digestion	18.5	26.78					2h Mock digestion	18.55	26.79
		4h Mock digestion	18.1	30.2					4h Mock digestion	18.69	30.4					4h Mock digestion	18.55	28.4					4h Mock digestion	18.67	28.9
		T0 AluI	19.04		30.9	30	30.91		T0 AluI	19.4		30.2	30.33	30.8		T0 AluI	18.92		29.8	29.5	28.91		T0 AluI	19.97		30.99	30.01	29.98
		2h AluI	18.95		29.87	29.72	29.9		2h AluI	19.63		29.8	29.12	29.8		2h AluI	18.44		27.16	26.7	27.01		2h AluI	19.99		28.9	29.4	29.8
		4h AluI	18.99		29.05	29.22	29.4		4h AluI	19.8		29.06	28.4	29.02		4h AluI	18.5		26.2	25.7	26.1		4h AluI	19.29		27.81	27.59	28.1

## Sheet: Figure 2c
Figure 2c			Mean survivors (corrected for cell number and dilution factor)
	Set 01		WT	rif1Δ	rif1 C466A	rif1 C473A	rif1 C466A/C473A
		No drug	923568	9567200	9100232	8976324	1132476
		Zeocin 70 μg/μl	518652	7209386	4.10035e+06	5.94202e+06	1.49732e+06
	Set 02		WT	rif1Δ	rif1 C466A	rif1 C473A	rif1 C466A/C473A
		No drug	1681120	2296000	1.22494e+06	1.09868e+06	1.04247e+06
		Zeocin 70 μg/μl	728064	2141440	441330	545481	848810
	Set 03		WT	rif1Δ	rif1 C466A	rif1 C473A	rif1 C466A/C473A
		No drug	1322346	1862010	1513920	1235589	2132840
		Zeocin 70 μg/μl	648965	1644225	708440	535490	2087152
	Set 04		WT	rif1Δ	rif1 C466A	rif1 C473A	rif1 C466A/C473A
		No drug	1268055	1435115	13678000	1.96542e+06	1.25939e+06
		Zeocin 70 μg/μl	658893	2016282	6809054	855237	933155
	Set 05		WT	rif1Δ	rif1 C466A	rif1 C473A	rif1 C466A/C473A
		No drug	1.18702e+06	948000	1799520	790720	990105
		Zeocin 70 μg/μl	407862	628000	730892	194824	1.33344e+06
	Set 06		WT	rif1Δ	rif1 C466A	rif1 C473A	rif1 C466A/C473A
		No drug	950600	1044810	1079850	938606	788900
		Zeocin 70 μg/μl	314500	970032	620160	451058	1.2911e+06

## Sheet: Figure 3a
Figure 3a			Mean Ct
					Rif1NTD WT							rif1Δ							Rif1NTD C466A							Rif1NTD C466A/C473A							Rif1NTD HOOK							Rif1NTD pfa4Δ
	Set 01	Time HO-cut induction and condition	Smc2 locus (Ctrl)	Cut efficiency	0.6 kb from Mat	2.5 kb from Mat	4.2 Kb from Mat			Smc2 locus (Ctrl)	Cut efficiency	0.6 kb from Mat	2.5 kb from Mat	4.2 Kb from Mat			Smc2 locus (Ctrl)	Cut efficiency	0.6 kb from Mat	2.5 kb from Mat	4.2 Kb from Mat			Smc2 locus (Ctrl)	Cut efficiency	0.6 kb from Mat	2.5 kb from Mat	4.2 Kb from Mat			Smc2 locus (Ctrl)	Cut efficiency	0.6 kb from Mat	2.5 kb from Mat	4.2 Kb from Mat			Smc2 locus (Ctrl)	Cut efficiency	0.6 kb from Mat	2.5 kb from Mat	4.2 Kb from Mat
		T0 Mock digestion	19.56	22.29	22.66	25.45	21.63		T0 Mock digestion	19.49	21.05	19.33	20.17	19.1		T0 Mock digestion	18.51	23.98	27.67	27.18	25.05		T0 Mock digestion	20.79	22.53	22.68	22.66	19.72		T0 Mock digestion	21.22	23.33	27.19	27.21	26.34		T0 Mock digestion	24.15	26.48	29.13	28.8	27.47
		2h Mock digestion	21.43	26.8					2h Mock digestion	20.56	26.37					2h Mock digestion	19.7	28.31					2h Mock digestion	22.29	27.74					2h Mock digestion	21.24	26.36					2h Mock digestion	20.37	25.94
		4h Mock digestion	24.38	30.39					4h Mock digestion	17.49	23.04					4h Mock digestion	18.57	29.69					4h Mock digestion	19.2	28.75					4h Mock digestion	21.16	27.47					4h Mock digestion	19.44	25.86
		T0 AluI	20.76		27.43	27.35	27.33		T0 AluI	19.67		27.6	24.75	25.37		T0 AluI	22.77		28.65	28.79	32.52		T0 AluI	20.8		28.66	25.35	29.32		T0 AluI	21.73		31.52	31.35	29.81		T0 AluI	24.65		30.95	31.45	28.32
		2h AluI	21.59		28.71	31.96	28.79		2h AluI	20.44		21.74	24.19	23.58		2h AluI	19.67		32.59	32.33	30.59		2h AluI	23.79		27.77	28.51	26.49		2h AluI	21.11		29.32	30.48	29.92		2h AluI	21.6		28.85	29.2	28.95
		4h AluI	23.18		29.35	31.76	28.64		4h AluI	18.17		19.48	20.71	19.37		4h AluI	16.8		29.2	28.58	26.83		4h AluI	22.77		26.2	26.37	23.69		4h AluI	21.13		28.7	29.93	29.3		4h AluI	20.17		26.58	27.09	25.81
	Set 02		Smc2 locus (Ctrl)	Cut efficiency	0.6 kb from Mat	2.5 kb from Mat	4.2 Kb from Mat			Smc2 locus (Ctrl)	Cut efficiency	0.6 kb from Mat	2.5 kb from Mat	4.2 Kb from Mat			Smc2 locus (Ctrl)	Cut efficiency	0.6 kb from Mat	2.5 kb from Mat	4.2 Kb from Mat			Smc2 locus (Ctrl)	Cut efficiency	0.6 kb from Mat	2.5 kb from Mat	4.2 Kb from Mat			Smc2 locus (Ctrl)	Cut efficiency	0.6 kb from Mat	2.5 kb from Mat	4.2 Kb from Mat			Smc2 locus (Ctrl)	Cut efficiency	0.6 kb from Mat	2.5 kb from Mat	4.2 Kb from Mat
		T0 Mock digestion	20.88	22.62	23.84	24.22	23.29		T0 Mock digestion	19.29	20.61	22.54	19.78	18.71		T0 Mock digestion	22.49	26.27	26.58	27.53	26.49		T0 Mock digestion	19.87	22.49	22.57	20.65	23.67		T0 Mock digestion	20.4	22.36	29.05	28.13	26.93		T0 Mock digestion	24.66	25.03	26.59	25.49	24.78
		2h Mock digestion	20.1	25.6					2h Mock digestion	19.46	26					2h Mock digestion	19.92	26.88					2h Mock digestion	22.64	28.79					2h Mock digestion	20.39	26.7					2h Mock digestion	19.37	26.15
		4h Mock digestion	24.74	31.61					4h Mock digestion	17.41	22.62					4h Mock digestion	17.54	25.38					4h Mock digestion	19.44	29.67					4h Mock digestion	21.44	28.46					4h Mock digestion	20.02	26.19
		T0 AluI	20.75		29.93	28.29	28.72		T0 AluI	19.45		28.04	24.42	24.72		T0 AluI	22.31		27.85	25.47	28.27		T0 AluI	20.17		30.37	26.37	28.36		T0 AluI	21.47		31.93	31.34	29.81		T0 AluI	21.22		26.25	26.42	27.31
		2h AluI	21.51		28.5	29.77	29.77		2h AluI	21.7		26.82	25.38	24.13		2h AluI	20.54		29.34	29.87	29.96		2h AluI	23.4		27.78	26.43	30.84		2h AluI	18.72		29.88	29.6	28.83		2h AluI	22.71		26.9	26.46	26.22
		4h AluI	23.78		29.56	29.56	29.72		4h AluI	18.68		23.23	21.8	20.49		4h AluI	16.69		23.52	24.87	25.28		4h AluI	20.79		24.89	23.54	26.7		4h AluI	18.883		29.2	29.33	28.16		4h AluI	21.27		24.68	24.51	24.08
	Set 03		Smc2 locus (Ctrl)	Cut efficiency	0.6 kb from Mat	2.5 kb from Mat	4.2 Kb from Mat			Smc2 locus (Ctrl)	Cut efficiency	0.6 kb from Mat	2.5 kb from Mat	4.2 Kb from Mat			Smc2 locus (Ctrl)	Cut efficiency	0.6 kb from Mat	2.5 kb from Mat	4.2 Kb from Mat			Smc2 locus (Ctrl)	Cut efficiency	0.6 kb from Mat	2.5 kb from Mat	4.2 Kb from Mat			Smc2 locus (Ctrl)	Cut efficiency	0.6 kb from Mat	2.5 kb from Mat	4.2 Kb from Mat			Smc2 locus (Ctrl)	Cut efficiency	0.6 kb from Mat	2.5 kb from Mat	4.2 Kb from Mat
		T0 Mock digestion	19.43	20.62	19.47	20.38	18.21		T0 Mock digestion	21.27	22.33	21.01	21.76	20.16		T0 Mock digestion	19.6	21.67	18.33	19.33	19.41		T0 Mock digestion	21.13	22.75	21.73	22.35	19.37		T0 Mock digestion	20.36	23.76	24.76	26.41	26.22		T0 Mock digestion	23.99	26.91	29.61	31.45	24.58
		2h Mock digestion	21.34	27.7					2h Mock digestion	20.5	26.04					2h Mock digestion	19.4	24.6					2h Mock digestion	20.29	24.72					2h Mock digestion	21.87	26.81					2h Mock digestion	24.1	29.03
		4h Mock digestion	21.5	26.97					4h Mock digestion	21.5	27.48					4h Mock digestion	20.4	26.5					4h Mock digestion	21.01	27.3					4h Mock digestion	19.15	28.92					4h Mock digestion	18.43	25.82
		T0 AluI	20.12		28.86	28.69	25.59		T0 AluI	21.57		31.48	30.57	27.17		T0 AluI	19.6		30.75	31.45	26.74		T0 AluI	26.4		34.54	33.43	33.48		T0 AluI	20.28		30.14	30.42	27.1		T0 AluI	24.48		32.15	31.46	28.76
		2h AluI	22.16		25.5	26.76	26.76		2h AluI	21.56		23.08	24.68	23.68		2h AluI	20.32		22.4	23.62	26.19		2h AluI	20.48		23.14	24.58	23.18		2h AluI	20.69		27.37	30.28	29.95		2h AluI	20.43		27.92	30.84	24.81
		4h AluI	21.54		24.33	25.05	24.05		4h AluI	21.97		23.05	24.79	22.79		4h AluI	19.78		21.36	22.24	24.25		4h AluI	20.43		22.77	23.65	21.66		4h AluI	19.01		24.99	27.02	27.56		4h AluI	19.54		26.76	28.93	22.76
	Set 04		Smc2 locus (Ctrl)	Cut efficiency	0.6 kb from Mat	2.5 kb from Mat	4.2 Kb from Mat			Smc2 locus (Ctrl)	Cut efficiency	0.6 kb from Mat	2.5 kb from Mat	4.2 Kb from Mat			Smc2 locus (Ctrl)	Cut efficiency	0.6 kb from Mat	2.5 kb from Mat	4.2 Kb from Mat			Smc2 locus (Ctrl)	Cut efficiency	0.6 kb from Mat	2.5 kb from Mat	4.2 Kb from Mat			Smc2 locus (Ctrl)	Cut efficiency	0.6 kb from Mat	2.5 kb from Mat	4.2 Kb from Mat			Smc2 locus (Ctrl)	Cut efficiency	0.6 kb from Mat	2.5 kb from Mat	4.2 Kb from Mat
		T0 Mock digestion	18.6	19.4	26.78	27.88	25.59		T0 Mock digestion	19.73	20.58	18.94	21.1	19.47		T0 Mock digestion	19.2	18.65	28.61	27.18	25.99		T0 Mock digestion	21.91	22.89	23.02	23.21	21.25		T0 Mock digestion	21.4	23.69	26.91	26.12	25.99		T0 Mock digestion	25.6	25.81	27.3	27.3	26.75
		2h Mock digestion	18.99	26.7					2h Mock digestion	21.4	25.9					2h Mock digestion	19.7	25.7					2h Mock digestion	21.98	28					2h Mock digestion	22	27.96					2h Mock digestion	25.3	28.66
		4h Mock digestion	18.74	28					4h Mock digestion	18.95	27.77					4h Mock digestion	19.56	28.7					4h Mock digestion	19.97	28.99					4h Mock digestion	21.5	29.86					4h Mock digestion	22.41	30.78
		T0 AluI	22.9		28.69	28.79	31.79		T0 AluI	19.84		26	24.56	24.98		T0 AluI	21.89		28.62	29.41	32.79		T0 AluI	21.62		28.18	25.6	29.7		T0 AluI	22.3		30.3	29.97	29.01		T0 AluI	25.2		29.5	30.59	29
		2h AluI	19.89		31.98	32.86	30.94		2h AluI	21.46		22.99	25.65	23.65		2h AluI	18.77		32.99	33.17	30.59		2h AluI	22.28		26.15	26.1	24.09		2h AluI	22.59		30.02	29.98	30.1		2h AluI	25.7		29.64	30.3	29.81
		4h AluI	17.8		28	30.2	27.86		4h AluI	19.1		19.8	22.76	20.76		4h AluI	18.31		31.2	30.8	29.83		4h AluI	22.9		25.3	25.98	24.03		4h AluI	22.04		28.9	29.01	29.05		4h AluI	22.72		26	26.7	25.88
	Set 05		Smc2 locus (Ctrl)	Cut efficiency	0.6 kb from Mat	2.5 kb from Mat	4.2 Kb from Mat			Smc2 locus (Ctrl)	Cut efficiency	0.6 kb from Mat	2.5 kb from Mat	4.2 Kb from Mat			Smc2 locus (Ctrl)	Cut efficiency	0.6 kb from Mat	2.5 kb from Mat	4.2 Kb from Mat			Smc2 locus (Ctrl)	Cut efficiency	0.6 kb from Mat	2.5 kb from Mat	4.2 Kb from Mat			Smc2 locus (Ctrl)	Cut efficiency	0.6 kb from Mat	2.5 kb from Mat	4.2 Kb from Mat			Smc2 locus (Ctrl)	Cut efficiency	0.6 kb from Mat	2.5 kb from Mat	4.2 Kb from Mat
		T0 Mock digestion	16.78	21.22	23.8	25.8	24.19		T0 Mock digestion	22.3	21.62	20.16	21.67	21		T0 Mock digestion	20.66	18.65	22.56	22.17	23.9		T0 Mock digestion	20.33		25.67	24.1	24.6		T0 Mock digestion	23.1	23.99	26.6	26.1	25.94		T0 Mock digestion	24.1	26	25.1	26.44	25.55
		2h Mock digestion	16.43	25.78					2h Mock digestion	22.44	27					2h Mock digestion	21	25.7					2h Mock digestion	20.3						2h Mock digestion	23.6	28.02					2h Mock digestion	24	29.5
		4h Mock digestion	17.44	27.99					4h Mock digestion	22.43	29.76					4h Mock digestion	21.67	28.7					4h Mock digestion	20.37						4h Mock digestion	23.55	29					4h Mock digestion	24.78	30.1
		T0 AluI	18.9		24.9	27.9	26.9		T0 AluI	23.8		25.66	26	23.2		T0 AluI	22.1		27.99	28	28.6		T0 AluI	22.4		26.67	27.4	27		T0 AluI	24.6		30.34	29.99	30.98		T0 AluI	26.8		30.17	29.17	29.8
		2h AluI	18.9		29.8	31.16	29.9		2h AluI	23.6		23.81	25.71	25.3		2h AluI	23.99		30.3	29.2	30.7		2h AluI	22.5		29.79	28.9	29.56		2h AluI	24		29.7	29.4	29.77		2h AluI	26.71		30.16	31.7	30.9
		4h AluI	19.11		28.9	30.94	29.4		4h AluI	23		22.8	24.2	23.99		4h AluI	24.01		28.99	28.79	30.1		4h AluI	22		28.88	27.7	28.8		4h AluI	24.32		29.1	29.12	29.03		4h AluI	26.67		29.1	31	30.2
	Set 06		Smc2 locus (Ctrl)	Cut efficiency	0.6 kb from Mat	2.5 kb from Mat	4.2 Kb from Mat			Smc2 locus (Ctrl)	Cut efficiency	0.6 kb from Mat	2.5 kb from Mat	4.2 Kb from Mat			Smc2 locus (Ctrl)	Cut efficiency	0.6 kb from Mat	2.5 kb from Mat	4.2 Kb from Mat			Smc2 locus (Ctrl)	Cut efficiency	0.6 kb from Mat	2.5 kb from Mat	4.2 Kb from Mat			Smc2 locus (Ctrl)	Cut efficiency	0.6 kb from Mat	2.5 kb from Mat	4.2 Kb from Mat			Smc2 locus (Ctrl)	Cut efficiency	0.6 kb from Mat	2.5 kb from Mat	4.2 Kb from Mat
		T0 Mock digestion	19	21.22	24.9	25.1	24.1		T0 Mock digestion	20.16	20.34	22.56	22.4	22.1		T0 Mock digestion	18.99	25.66	24.66	24.55	24.13		T0 Mock digestion	19.9	23.12	25.9	24	24.55		T0 Mock digestion	21.9	21.45	23.43	23.66	24.1		T0 Mock digestion	22.4	24.5	26.4	27.3	27.75
		2h Mock digestion	19.1	28.92					2h Mock digestion	20.6	25.88					2h Mock digestion	18.5	29.1					2h Mock digestion	20	26.99					2h Mock digestion	22.3	27.66					2h Mock digestion	22	29.9
		4h Mock digestion	19.1	29.87					4h Mock digestion	20.2	29.7					4h Mock digestion	18.77	30.2					4h Mock digestion	20.2	27.2					4h Mock digestion	22.1	28.5					4h Mock digestion	22.44	30.19
		T0 AluI	20.17		28.67	28.1	29		T0 AluI	21.22		28.6	29.62	29.6		T0 AluI	19.65		30.25	29.4	29.78		T0 AluI	22.5		29.99	29.78	30.45		T0 AluI	23.64		29.98	31.2	30.66		T0 AluI	24.4		30.12	30.59	31.66
		2h AluI	21		30.7	30.91	30.98		2h AluI	21.3		26.1	26.1	26.55		2h AluI	19.6		29.99	29.68	30.12		2h AluI	22.3		30.8	29.2	29.7		2h AluI	23.8		27.7	27.99	28.9		2h AluI	23.67		29.9	31.55	31.67
		4h AluI	20.89		30.1	30	29.99		4h AluI	21.9		25.6	26	26.1		4h AluI	19.73		29.65	28.66	29		4h AluI	21.66		29.3	27.8	28.02		4h AluI	23.7		26.99	27.2	28		4h AluI	23.9		29.12	30.99	30.88
		4h AluI							4h AluI							4h AluI							4h AluI							4h AluI							4h AluI

## Sheet: Figure 3b
Figure 3b			Mean Ct
	Set 01		Rif1NTD WT					Rif1NTD C466A/C473A						Rif1NTD WT in pfa4Δ						Rif1NTD HOOK
				0.3 kb from Mat	2.5 kb from Mat	4 kb from Mat				0.3 kb from Mat	2.5 kb from Mat	4 kb from Mat				0.3 kb from Mat	2.5 kb from Mat	4 kb from Mat				0.3 kb from Mat	2.5 kb from Mat	4 kb from Mat
		Time HO-cut induction, sample	Act1 (control)	Mat	Mat	Mat		Time HO-cut induction, sample	Act1 (control)	Mat	Mat	Mat		Time HO-cut induction, sample	Act1 (control)	Mat	Mat	Mat		Time HO-cut induction, sample	Act1 (control)	Mat	Mat	Mat
		T0, Input	18.2033	17.9667	18.1133	19.3767		T0, Input	18.2033	17.61	19.3667	18.8867		T0, Input	18.075	18.0033	20.325	17.2367		T0, Input	21.4267	21.1633	20.5367	19.8033
		2h, Input	17.6	16.9267	17.3	18.1967		2h, Input	17.6	17.4267	16.5633	17.02		2h, Input	18.905	17.7533	20.8033	18.78		2h, Input	19.75	20.105	21.0567	19.7
		4h, Input	18.99	18.4867	20.2267	17.93		4h, Input	18.99	18.85	16.9	18.16		4h, Input	18.21	17.645	19.02	18.05		4h, Input	19.76	19.8033	20.035	19.325
		T0, IP	30.095	29.3267	29.6	30.3433		T0, IP	30.095	28.63	30.8367	29.8833		T0, IP	32.86	32.4867	34.7467	31.3433		T0, IP	31.4767	31.03	30.105	29.81
		2h, IP	30.825	25.6267	26.8233	28.9467		2h, IP	30.89	26.6633	26.5533	28.0733		2h, IP	30.5033	25.0267	29.2667	28.58		2h, IP	29.26	25.84	27.8	27.6333
		4h, IP	31.815	25.8733	28.63	27.0967		4h, IP	31.88	27.1333	26.04	28.3		4h, IP	30.895	26.0133	28.16	28.1067		4h, IP	31.035	26.865	27.8833	28.03
	Set 02		Rif1NTD WT					Rif1NTD C466A/C473A						Rif1NTD WT in pfa4Δ						Rif1NTD HOOK
				0.3 kb from Mat	2.5 kb from Mat	4 kb from Mat				0.3 kb from Mat	2.5 kb from Mat	4 kb from Mat				0.3 kb from Mat	2.5 kb from Mat	4 kb from Mat				0.3 kb from Mat	2.5 kb from Mat	4 kb from Mat
		Time HO-cut induction, sample	Act1 (control)	Mat	Mat	Mat		Time HO-cut induction, sample	Act1 (control)	Mat	Mat	Mat		Time HO-cut induction, sample	Act1 (control)	Mat	Mat	Mat		Time HO-cut induction, sample	Act1 (control)	Mat	Mat	Mat
		T0, Input	20.7667	19.6867	19.9067	20.6833		T0, Input	20.74	19.65	21.1133	19.65		T0, Input	21.5	19.7733	19.0233	19.65		T0, Input	20.0567	19.77	20.15	21.5
		2h, Input	20.9667	19.8933	20.39	20.34		2h, Input	20.7067	20.39	20.0567	19.3567		2h, Input	20.7067	21.0767	19.1267	19.3567		2h, Input	20.3233	21.885	20.065	20.94
		4h, Input	20.9333	20.6067	19.76	19.67		4h, Input	20.7667	20.0767	20.6767	19.2467		4h, Input	20.5433	20.9167	20.67	19.2467		4h, Input	20.4267	21.1433	20.66	21.69
		T0, IP	29.0433	27.0967	27.48	29.4033		T0, IP	28.9967	27.2033	28.7933	28.7067		T0, IP	29.3033	26.7833	26.2767	28.7067		T0, IP	29.6733	28.98	29.1367	30.61
		2h, IP	29.0933	23.92	26.17	26.045		2h, IP	29.6933	25.5833	27.2733	26.1267		2h, IP	29.7933	26.1833	26.23	26.1267		2h, IP	30.8133	28.35	29.305	29.495
		4h, IP	29.16	23.21	24.08	24.2567		4h, IP	29.0433	23.4967	26.07	24.8667		4h, IP	29.3367	25.3067	26.0367	24.8667		4h, IP	31.2267	27.695	28.395	30.265
	Set 03		Rif1NTD WT					Rif1NTD C466A/C473A						Rif1NTD WT in pfa4Δ						Rif1NTD HOOK
				0.3 kb from Mat	2.5 kb from Mat	4 kb from Mat				0.3 kb from Mat	2.5 kb from Mat	4 kb from Mat				0.3 kb from Mat	2.5 kb from Mat	4 kb from Mat				0.3 kb from Mat	2.5 kb from Mat	4 kb from Mat
		Time HO-cut induction, sample	Act1 (control)	Mat	Mat	Mat		Time HO-cut induction, sample	Act1 (control)	Mat	Mat	Mat		Time HO-cut induction, sample	Act1 (control)	Mat	Mat	Mat		Time HO-cut induction, sample	Act1 (control)	Mat	Mat	Mat
		T0, Input	20.5833	19.13	20.16	19.7067		T0, Input	20.5533	20.05	20.405	20.48		T0, Input	20.05	19.6333	19.105	20.5233		T0, Input	21.4267	20.2067	21.35	21.12
		2h, Input	20.5833	20.0567	19.6533	19.5667		2h, Input	19.3967	19.8167	19.3933	20.5067		2h, Input	20.5533	20.05	20.0533	20.68		2h, Input	21.2567	20.935	21.6567	21.7033
		4h, Input	20.05	18.6367	19.0567	19.07		4h, Input	20.41	19.3367	20.85	20.92		4h, Input	20.0133	19.69	19.975	19.97		4h, Input	21.4433	21.3667	22.4833	21.09
		T0, IP	31.355	28.88	30.5033	29.89		T0, IP	29.16	27.6133	28.4267	28.55		T0, IP	31.82	29.8433	29.94	29.125		T0, IP	31.4767	29.6733	31.0233	30.33
		2h, IP	28.37	22.9633	23.2067	23.8467		2h, IP	29.3833	25.34	25.7733	27.2933		2h, IP	29.0167	24.28	25.0467	26.26		2h, IP	31.0367	26.8	27.81	28.29
		4h, IP	29.2633	21.74	23.4933	23.94		4h, IP	28.9633	22.8233	25.1733	25.7467		4h, IP	28.8333	23.4833	24.835	25.3		4h, IP	31.5733	26.665	28.48	27.3
	Set 04		Rif1NTD WT					Rif1NTD C466A/C473A						Rif1NTD WT in pfa4Δ						Rif1NTD HOOK
				0.3 kb from Mat	2.5 kb from Mat	4 kb from Mat				0.3 kb from Mat	2.5 kb from Mat	4 kb from Mat				0.3 kb from Mat	2.5 kb from Mat	4 kb from Mat				0.3 kb from Mat	2.5 kb from Mat	4 kb from Mat
		Time HO-cut induction, sample	Act1 (control)	Mat	Mat	Mat		Time HO-cut induction, sample	Act1 (control)	Mat	Mat	Mat		Time HO-cut induction, sample	Act1 (control)	Mat	Mat	Mat		Time HO-cut induction, sample	Act1 (control)	Mat	Mat	Mat
		T0, Input	19.49	19.1367	21.36	17.77		T0, Input	21.1567	21.0467	19.3633	19.1667		T0, Input	20.675	20.43	20.71	17.66		T0, Input	20.6033	19.93	19.3167	19.89
		2h, Input	20.83	20.7433	20.6067	18.9067		2h, Input	20.41	20.2367	18.76	17.77		2h, Input	20.0967	19.8067	20.0367	18.8733		2h, Input	20.2233	21.23	18.0967	18.925
		4h, Input	20.9833	20.84	19.48	17.66		4h, Input	20.1233	19.6267	18.97	18.0967		4h, Input	20.0967	19.8067	20.3233	17.66		4h, Input	19.1533	17.66	17.71	19.295
		T0, IP	29.9633	28.0733	31.5667	27.78		T0, IP	28.7967	27.5333	26.1667	26.285		T0, IP	32.015	30.69	31.59	28.7267		T0, IP	29.83	28.2433	28.365	28.7833
		2h, IP	30.93	25.85	27.2133	26.7333		2h, IP	28.1067	23.4133	23.5867	24.065		2h, IP	30.0067	25.4767	27.0367	26.51		2h, IP	30.7133	27.37	26.15	27.73
		4h, IP	29.82	23.5767	24.0333	22.5633		4h, IP	31.255	25.74	26.5733	26.21		4h, IP	30.0067	24.76	26.8833	24.81		4h, IP	30.68	24.395	25.95	28.095
	Set 05		Rif1NTD WT					Rif1NTD C466A/C473A						Rif1NTD WT in pfa4Δ						Rif1NTD HOOK
				0.3 kb from Mat	2.5 kb from Mat	4 kb from Mat				0.3 kb from Mat	2.5 kb from Mat	4 kb from Mat				0.3 kb from Mat	2.5 kb from Mat	4 kb from Mat				0.3 kb from Mat	2.5 kb from Mat	4 kb from Mat
		Time HO-cut induction, sample	Act1 (control)	Mat	Mat	Mat		Time HO-cut induction, sample	Act1 (control)	Mat	Mat	Mat		Time HO-cut induction, sample	Act1 (control)	Mat	Mat	Mat		Time HO-cut induction, sample	Act1 (control)	Mat	Mat	Mat
		T0, Input	21.1533	20.76	20.185	18.76		T0, Input	20.3233	20.26	20.045	20.045		T0, Input	21.1533	20.76	21.4133	20.07		T0, Input	20.6033	19.4933	19.3633	19.8933
		2h, Input	20.4267	21.1433	19.8133	19.84		2h, Input	20.4267	20.7367	20.92	20.92		2h, Input	20.6367	20.09	20.86	19.8033		2h, Input	19.8033	20.3233	18.94	20.0167
		4h, Input	20.9133	20.7433	21.175	19.59		4h, Input	20.9133	20.09	20.0933	20.0933		4h, Input	20.4267	20.7367	19.93	20.04		4h, Input	18.91	17.8267	18.165	18.385
		T0, IP	32.0033	30.9167	30.74	28.94		T0, IP	30.8133	30.1833	29.945	29.945		T0, IP	31.86	31.09	31.4933	30.51		T0, IP	29.83	28.2433	30.6733	29.1433
		2h, IP	31.2267	27.64	26.84	28		2h, IP	31.2267	27.7767	28.49	28.49		2h, IP	30.7633	25.8067	27.965	27.91		2h, IP	30.73	27.17	27.085	29.27
		4h, IP	31.8	26.0733	27.7833	26.7733		4h, IP	30.7633	25.4467	26.19	26.19		4h, IP	30.1433	25.6233	26.46	27.665		4h, IP	31.235	25.525	27.405	28.58
	Set 06		Rif1NTD WT					Rif1NTD C466A/C473A						Rif1NTD WT in pfa4Δ						Rif1NTD HOOK
				0.3 kb from Mat	2.5 kb from Mat	4 kb from Mat				0.3 kb from Mat	2.5 kb from Mat	4 kb from Mat				0.3 kb from Mat	2.5 kb from Mat	4 kb from Mat				0.3 kb from Mat	2.5 kb from Mat	4 kb from Mat
		Time HO-cut induction, sample	Act1 (control)	Mat	Mat	Mat		Time HO-cut induction, sample	Act1 (control)	Mat	Mat	Mat		Time HO-cut induction, sample	Act1 (control)	Mat	Mat	Mat		Time HO-cut induction, sample	Act1 (control)	Mat	Mat	Mat
		T0, Input	19.76	20.2333	21.04	20.58		T0, Input	20.5833	19.5167	21.4133	20.56		T0, Input	20.57	19.7	21	19.8967		T0, Input	20.0567	20.52	20.2833	18.9667
		2h, Input	19.7167	20.22	20.5533	20.4133		2h, Input	20.2667	20.22	21.7633	20.37		2h, Input	20.34	20.7967	19.7433	19.5533		2h, Input	20.76	20.4333	19.42	19.84
		4h, Input	19.8833	20.3767	19.6067	20.06		4h, Input	20.3867	19.6567	21.135	19.98		4h, Input	20.51	20.5667	20.2	19.845		4h, Input	20.1	19.77	19.845	20.3
		T0, IP	29.6733	29.73	30.21	30.5167		T0, IP	30.6933	28.76	31.4933	29.635		T0, IP	31.3433	29.86	30.88	29.75		T0, IP	29.6733	29.6867	29.1433	28.2833
		2h, IP	30.08	26.08	27.365	28.515		2h, IP	30.4567	27.0533	28.89	29.11		2h, IP	31.4567	27.515	27.6267	28.8567		2h, IP	31.8667	27.7933	27.63	29.46
		4h, IP	30.4	25.21	25.73	27.1267		4h, IP	30.7967	25.61	27.88	27.525		4h, IP	30.89	26.1167	26.7367	27.7633		4h, IP	30.3067	25.5867	26.2	28.17

## Sheet: Figure 3d data
Figure 3d				EMSA fractions bound (arbitrary units)
	Set 01	Rif1100-1322:		WT	C466A/C473A	HOOK (K437E/K563E/K570E)
		nM	10	0.199751	0.210809	0.226541
			20	0.509387	0.28884	0.403467
			40	0.826817	0.759073	0.593033
			80	0.94571	0.935049	0.879739
	Set 02	Rif1100-1322:		WT	C466A/C473A	HOOK (K437E/K563E/K570E)
		nM	10	0.287462	0.230423	0.127738
			20	0.476717	0.404862	0.46001
			40	0.782864	0.74016	0.728953
			80	0.930298	0.879961	0.871207
	Set 03	Rif1100-1322:		WT	C466A/C473A	HOOK (K437E/K563E/K570E)
		nM	10	0.444078	0.350466	0.127628
			20	0.536536	0.67324	0.281879
			40	0.776281	0.858532	0.631632
			80	0.937788	0.950182	0.806146

## Sheet: Figure 3d uncropped EMSA
Figure 3d			Uncropped EMSA			Figure 3d			Uncropped EMSA

## Sheet: Figure 4b data
Figure 4b			Western blot signals (arbitrary units, background substracted)
	Set 01	Rif1NTD-Myc:	WT	WT	C466A/C473A	C466A/C473A	WT in pfa4Δ	WT in pfa4Δ
		Hydroxylamine (HA)	no	yes	no	yes	no	yes
		Input	69.38	68.542	63.15	71.73	101.68	118.28
		Aviding fraction (AviF)	0.35	41.61	0.2	21.4	0.86	12.04
	Set 02	Rif1NTD-Myc:	WT	WT	C466A/C473A	C466A/C473A	WT in pfa4Δ	WT in pfa4Δ
		Hydroxylamine (HA)	no	yes	no	yes	no	yes
		Input	83.58	82	66.46	80.49	40.35	55.99
		Aviding fraction (AviF)	0.84	49.58	0.3	21.27	0.27	14.62
	Set 03	Rif1NTD-Myc:	WT	WT	C466A/C473A	C466A/C473A	WT in pfa4Δ	WT in pfa4Δ
		Hydroxylamine (HA)	no	yes	no	yes	no	yes
		Input	63.99	69.65	52.02	70.82	74.24	94.07
		Aviding fraction (AviF)	0.17	37.68	0.21	23.12	0.12	10.49

## Sheet: Figure 4b uncropped WB
Figure 4b			Uncropped western blot

[truncated: 4 more sheets: Figure 4d, Figure 4e, Figure 6b-c, Figure 6d]
